# Supplementary material for: Population Genomic Analysis of Mycoplasma bovis Elucidates Geographical Variations and Genes associated with Host-Types
Source: Microorganisms. 2020 Oct 10;8(10):1561. doi: 10.3390/microorganisms8101561 (PMC7650767; doi:10.3390/microorganisms8101561)
Supplement: Supplementary file 1 [file microorganisms-08-01561-s001.zip]

Archive with 1 entries (1 files):
- microorganisms-921551-supplementary.xlsx
